# Supplementary material for: Robust dynamic experiments for the precise estimation of respiration and fermentation parameters of fruit and vegetables
Source: PLoS Comput Biol. 2022 Jan 12;18(1):e1009610. doi: 10.1371/journal.pcbi.1009610 (PMC8789162; doi:10.1371/journal.pcbi.1009610)
Supplement: S1 Table — (ZIP) [file pcbi.1009610.s001.zip]

Archive with 53 entries (52 files):
- prior data/
- prior data/data1.csv
- prior data/data10.csv
- prior data/data11.csv
- prior data/data12.csv
- prior data/data13.csv
- prior data/data14.csv
- prior data/data15.csv
- prior data/data16.csv
- prior data/data17.csv
- prior data/data18.csv
- prior data/data19.csv
- prior data/data2.csv
- prior data/data20.csv
- prior data/data21.csv
- prior data/data22.csv
- prior data/data23.csv
- prior data/data24.csv
- prior data/data25.csv
- prior data/data26.csv
- prior data/data27.csv
- prior data/data28.csv
- prior data/data29.csv
- prior data/data3.csv
- prior data/data30.csv
- prior data/data31.csv
- prior data/data32.csv
- prior data/data33.csv
- prior data/data34.csv
- prior data/data35.csv
- prior data/data36.csv
- prior data/data37.csv
- prior data/data38.csv
- prior data/data39.csv
- prior data/data4.csv
- prior data/data40.csv
- prior data/data41.csv
- prior data/data42.csv
- prior data/data43.csv
- prior data/data44.csv
- prior data/data45.csv
- prior data/data46.csv
- prior data/data47.csv
- prior data/data48.csv
- prior data/data49.csv
- prior data/data5.csv
- prior data/data50.csv
- prior data/data6.csv
- prior data/data7.csv
- prior data/data8.csv
- prior data/data9.csv
- prior data/jar info.csv
- prior data/README.txt
