# Supplementary material for: Robust dynamic experiments for the precise estimation of respiration and fermentation parameters of fruit and vegetables
Source: PLoS Comput Biol. 2022 Jan 12;18(1):e1009610. doi: 10.1371/journal.pcbi.1009610 (PMC8789162; doi:10.1371/journal.pcbi.1009610)
Supplement: S1 Table — (ZIP) [file pcbi.1009610.s001.zip › prior data/data1.csv]

t	O2	CO2	P
0	7.83347	0.0009	1012.7
62700	6.34888	0.99695	1001.9
89040	5.697576	1.54025	993.7
176340	3.992692	2.7174	984.8
234060	2.872066	3.35125	973.1
263040	2.4219	3.71345	966.7
321300	1.540724	4.25675	961.1
353700	1.138448	4.7095	954.2
405900	0.5216248	5.0717	948.7
438300	0.199804	5.34335	945.1
495300	0.0274	5.7961	943.6
519900	0.0274	6.06775	944
577500	0.0274	6.79215	946.5
602400	0.0274	6.8827	945.1
670020	0.0274	7.426	946.8
692280	0.0274	7.6071	945.4
754860	0.0274	8.05985	946.3
778140	0.032189	8.1504	944
836640	0.0283578	8.8748	945.3
