# Supplementary material for: Robust dynamic experiments for the precise estimation of respiration and fermentation parameters of fruit and vegetables
Source: PLoS Comput Biol. 2022 Jan 12;18(1):e1009610. doi: 10.1371/journal.pcbi.1009610 (PMC8789162; doi:10.1371/journal.pcbi.1009610)
Supplement: S1 Table — (ZIP) [file pcbi.1009610.s001.zip › prior data/data10.csv]

t	O2	CO2	P
0	0.0446404	0.0009	1009.5
62640	0.0475138	1.17805	1010.7
88440	0.0590074	1.6308	1008.5
176640	0.0484716	2.44575	1013.2
233940	0.0475138	2.98905	1007.9
262260	0.0532606	3.2607	999.2
320700	0.0542184	3.71345	996.1
353520	0.0475138	4.25675	992.8
405720	0.0475138	4.5284	990.9
