# Supplementary material for: Robust dynamic experiments for the precise estimation of respiration and fermentation parameters of fruit and vegetables
Source: PLoS Comput Biol. 2022 Jan 12;18(1):e1009610. doi: 10.1371/journal.pcbi.1009610 (PMC8789162; doi:10.1371/journal.pcbi.1009610)
Supplement: S1 Table — (ZIP) [file pcbi.1009610.s001.zip › prior data/data11.csv]

t	O2	CO2	P
0	7.73769	0.0009	1017.9
25020	7.277946	0.3631	1013.7
92820	6.080696	1.2686	1004.6
115020	5.668842	1.6308	998.4
177600	4.682308	2.3552	990.1
200400	4.327922	2.5363	985.8
259320	3.504214	3.17015	978.1
289380	3.168984	3.4418	974.4
349020	2.536836	3.9851	972.3
377400	2.259074	4.1662	968.3
433320	1.732284	4.5284	964.7
458040	1.531146	4.7095	961.4
527820	1.023512	5.0717	958.3
543420	0.9239008	5.2528	956.1
609600	0.5187514	5.615	955.9
630180	0.4066888	5.70555	951.4
697800	0.0772056	6.06775	954.6
721800	0.0436826	6.24885	953.3
787620	0.0283578	6.61105	948.8
863700	0.0293156	7.15435	959.4
949800	0.0341046	7.69765	965.4
