# Supplementary material for: Robust dynamic experiments for the precise estimation of respiration and fermentation parameters of fruit and vegetables
Source: PLoS Comput Biol. 2022 Jan 12;18(1):e1009610. doi: 10.1371/journal.pcbi.1009610 (PMC8789162; doi:10.1371/journal.pcbi.1009610)
Supplement: S1 Table — (ZIP) [file pcbi.1009610.s001.zip › prior data/data12.csv]

t	O2	CO2	P
0	7.747268	0.0009	1011.2
25020	7.25879	0.45365	1013.5
92820	6.004072	1.35915	1004.7
115020	5.58264	1.8119	998.1
177600	4.557794	2.44575	989.8
200400	4.107628	2.7174	984.6
259320	3.341388	3.35125	978.7
289380	2.958268	3.6229	973.2
349020	2.297386	4.1662	969.1
377400	2.000468	4.3473	965.1
433320	1.444944	4.8906	960.6
458040	1.243806	4.98115	957.8
527820	0.7045646	5.34335	921.1
543420	0.5053422	5.4339	945.8
609600	0.1816058	5.88665	937.2
630180	0.0925304	6.1583	935.1
697800	0.0283578	6.61105	945.9
721800	0.0283578	6.79215	945.6
787620	0.0455982	7.15435	941.3
863700	0.0293156	7.7882	945.9
949800	0.0274	8.24095	951.2
