# Supplementary material for: Robust dynamic experiments for the precise estimation of respiration and fermentation parameters of fruit and vegetables
Source: PLoS Comput Biol. 2022 Jan 12;18(1):e1009610. doi: 10.1371/journal.pcbi.1009610 (PMC8789162; doi:10.1371/journal.pcbi.1009610)
Supplement: S1 Table — (ZIP) [file pcbi.1009610.s001.zip › prior data/data13.csv]

t	O2	CO2	P
0	7.747268	0.0009	1020.8
25020	7.268368	0.45365	1014.8
92820	6.042384	1.4497	1005.2
115020	5.63053	1.6308	998.5
177600	4.605684	2.44575	990.7
200400	4.260876	2.7174	986.5
259320	3.446746	3.35125	982.5
289380	3.09236	3.6229	978.1
349020	2.488946	4.07565	977.8
377400	2.23034	4.25675	975.9
433320	1.732284	4.80005	973.8
458040	1.550302	4.8906	972.4
527820	1.08098	5.16225	970.7
543420	0.9842422	5.34335	969.1
609600	0.5838818	5.7961	969.5
630180	0.4651146	5.88665	967.5
697800	0.1203066	6.1583	974.7
721800	0.0743322	6.42995	973.9
787620	0.0580496	6.79215	975.3
863700	0.0379358	7.2449	980.3
949800	0.0446404	7.7882	987.4
