# Supplementary material for: Robust dynamic experiments for the precise estimation of respiration and fermentation parameters of fruit and vegetables
Source: PLoS Comput Biol. 2022 Jan 12;18(1):e1009610. doi: 10.1371/journal.pcbi.1009610 (PMC8789162; doi:10.1371/journal.pcbi.1009610)
Supplement: S1 Table — (ZIP) [file pcbi.1009610.s001.zip › prior data/data14.csv]

t	O2	CO2	P
0	7.766424	0.0009	1017.2
25020	7.182166	0.45365	1014.1
92820	5.86998	1.4497	1005.9
115020	5.429392	1.72135	999.2
177600	4.3375	2.5363	993.6
200400	4.078894	2.7174	992.2
259320	3.360544	3.35125	995.3
289380	3.04447	3.6229	994.9
349020	2.555992	4.1662	1026
377400	2.297386	4.3473	1003.3
433320	1.837642	4.7095	1003.8
458040	1.665238	4.98115	1005.4
527820	1.186338	5.16225	1003
543420	1.08098	5.2528	1001
609600	0.6432654	5.70555	996.5
630180	0.5216248	5.70555	993.4
697800	0.1308424	6.1583	999.9
721800	0.0666698	6.5205	999.5
787620	0.0455982	6.79215	990.9
863700	0.0455982	7.33545	1004.7
949800	0.0503872	7.7882	1012.9
