# Supplementary material for: Robust dynamic experiments for the precise estimation of respiration and fermentation parameters of fruit and vegetables
Source: PLoS Comput Biol. 2022 Jan 12;18(1):e1009610. doi: 10.1371/journal.pcbi.1009610 (PMC8789162; doi:10.1371/journal.pcbi.1009610)
Supplement: S1 Table — (ZIP) [file pcbi.1009610.s001.zip › prior data/data15.csv]

t	O2	CO2	P
0	7.728112	0.0009	1017.23
25020	7.239634	0.45365	1011
92820	5.984916	1.35915	1001.7
115020	5.553906	1.72135	995.6
177600	4.509904	2.44575	986.9
200400	4.14594	2.62685	981.9
259320	3.293498	3.2607	973.9
289380	2.9008	3.53235	969.4
349020	2.220762	4.07565	966
377400	1.923844	4.25675	961.2
433320	1.36832	4.80005	958.2
458040	1.167182	4.98115	953.8
527820	0.6087846	5.4339	950.3
543420	0.6059112	5.52445	948
609600	0.0954038	5.88665	945.3
630180	0.056134	5.9772	942.5
697800	0.0293156	6.61105	954.5
721800	0.0283578	6.79215	954.1
787620	0.0283578	7.2449	948.4
863700	0.0274	7.7882	958.7
949800	0.0274	8.42205	964.1
