# Supplementary material for: Robust dynamic experiments for the precise estimation of respiration and fermentation parameters of fruit and vegetables
Source: PLoS Comput Biol. 2022 Jan 12;18(1):e1009610. doi: 10.1371/journal.pcbi.1009610 (PMC8789162; doi:10.1371/journal.pcbi.1009610)
Supplement: S1 Table — (ZIP) [file pcbi.1009610.s001.zip › prior data/data16.csv]

t	O2	CO2	P
0	0.0331468	0.0009	1016.4
25020	0.0388936	0.5442	1012.8
92220	0.0455982	1.6308	1011.9
114480	0.041767	1.90245	1008.9
177000	0.0484716	2.80795	1009.7
200400	0.0436826	3.0796	1005.9
258780	0.0494294	3.89455	1006.8
288840	0.0551762	4.3473	1004.8
349020	0.0523028	4.98115	1006.9
376860	0.0618808	5.2528	1004.9
432780	0.0446404	6.06775	1005.1
458100	0.041767	6.1583	1006.3
543480	0.0628386	7.0638	1005.2
609540	0.0475138	7.6071	1004.8
630060	0.046556	7.7882	996.6
697200	0.036978	8.5126	1012.3
721380	0.0388936	8.6937	1004.6
787680	0.0427248	9.14645	991.7
863640	0.0379358	9.87085	999.2
