# Supplementary material for: Robust dynamic experiments for the precise estimation of respiration and fermentation parameters of fruit and vegetables
Source: PLoS Comput Biol. 2022 Jan 12;18(1):e1009610. doi: 10.1371/journal.pcbi.1009610 (PMC8789162; doi:10.1371/journal.pcbi.1009610)
Supplement: S1 Table — (ZIP) [file pcbi.1009610.s001.zip › prior data/data17.csv]

t	O2	CO2	P
0	0.0350624	0.0009	1016.9
25020	0.041767	0.5442	1014.5
92220	0.0427248	1.6308	1015.7
114480	0.041767	1.90245	1012.5
177000	0.0427248	2.7174	1012.8
200400	0.0427248	2.98905	1009.2
258780	0.0446404	3.804	1009.3
288840	0.0484716	4.1662	1007.1
349020	0.046556	4.80005	1008.5
376860	0.0523028	5.0717	1006.7
432780	0.0455982	5.70555	1007.4
458100	0.0446404	5.88665	1006.9
543480	0.0427248	6.61105	1000.1
609540	0.0446404	7.2449	1002.4
630060	0.041767	7.33545	992.7
697200	0.0388936	7.87875	1004.7
721380	0.041767	8.05985	997.1
787680	0.041767	8.60315	987.8
863640	0.0388936	9.0559	996.3
