# Supplementary material for: Robust dynamic experiments for the precise estimation of respiration and fermentation parameters of fruit and vegetables
Source: PLoS Comput Biol. 2022 Jan 12;18(1):e1009610. doi: 10.1371/journal.pcbi.1009610 (PMC8789162; doi:10.1371/journal.pcbi.1009610)
Supplement: S1 Table — (ZIP) [file pcbi.1009610.s001.zip › prior data/data18.csv]

t	O2	CO2	P
0	0.0331468	0.0009	1018.8
25020	0.0427248	0.5442	1012.9
92220	0.0523028	1.2686	1012.1
114480	0.0590074	1.6308	1005.5
177000	0.0503872	2.1741	1003.3
200400	0.0523028	2.3552	999.1
258780	0.0599652	2.80795	998.9
288840	0.0427248	3.2607	1003.8
349020	0.041767	3.89455	1004.1
376860	0.0590074	3.89455	990.4
432780	0.0398514	4.5284	1001.4
458100	0.0666698	4.43785	983.3
543480	0.065712	5.0717	982
609540	0.060923	5.52445	977.6
630060	0.0580496	5.70555	973.2
697200	0.0599652	5.9772	982.9
721380	0.07529	6.1583	976.2
787680	0.0570918	6.61105	969.4
863640	0.0599652	7.0638	976.6
