# Supplementary material for: Robust dynamic experiments for the precise estimation of respiration and fermentation parameters of fruit and vegetables
Source: PLoS Comput Biol. 2022 Jan 12;18(1):e1009610. doi: 10.1371/journal.pcbi.1009610 (PMC8789162; doi:10.1371/journal.pcbi.1009610)
Supplement: S1 Table — (ZIP) [file pcbi.1009610.s001.zip › prior data/data19.csv]

t	O2	CO2	P
0	0.0408092	0.0009	1016.1
25020	0.0446404	0.5442	1012.9
92220	0.041767	1.2686	1013.1
114480	0.041767	1.4497	1008.7
177000	0.0398514	2.1741	1008.3
200400	0.046556	2.5363	1004
258780	0.0408092	3.0796	1003.8
288840	0.0427248	3.35125	1000.9
349020	0.0427248	3.89455	1000.6
376860	0.0446404	4.07565	997.6
432780	0.0408092	4.61895	997.1
458100	0.0427248	4.7095	994.2
543480	0.041767	5.34335	996.2
609540	0.041767	5.7961	997.4
630060	0.0408092	5.88665	987.5
697200	0.0379358	6.3394	998.5
721380	0.041767	6.5205	989.9
787680	0.0388936	6.8827	981
863640	0.0379358	7.2449	987.7
