# Supplementary material for: Robust dynamic experiments for the precise estimation of respiration and fermentation parameters of fruit and vegetables
Source: PLoS Comput Biol. 2022 Jan 12;18(1):e1009610. doi: 10.1371/journal.pcbi.1009610 (PMC8789162; doi:10.1371/journal.pcbi.1009610)
Supplement: S1 Table — (ZIP) [file pcbi.1009610.s001.zip › prior data/data2.csv]

t	O2	CO2	P
0	7.814314	0.0009	1013.1
62700	6.358458	1.0875	1001.1
89040	5.716732	1.54025	993.9
176340	4.088472	2.62685	987.9
234060	3.034892	3.4418	978.7
263040	2.632616	3.71345	974.2
321300	1.808908	4.25675	969.9
353700	1.444944	4.61895	964.9
405900	0.8817576	4.98115	960.7
438300	0.5800506	5.2528	958.3
495300	0.12318	5.615	955.1
519900	0.0551762	5.7961	954.9
577500	0.0341046	6.3394	958.1
602400	0.0331468	6.61105	957.8
670020	0.0360202	6.97325	962.5
692280	0.0302734	7.15435	961
754860	0.0293156	7.69765	962.8
778140	0.0331468	7.7882	961.3
836640	0.036978	8.1504	963.5
