# Supplementary material for: Robust dynamic experiments for the precise estimation of respiration and fermentation parameters of fruit and vegetables
Source: PLoS Comput Biol. 2022 Jan 12;18(1):e1009610. doi: 10.1371/journal.pcbi.1009610 (PMC8789162; doi:10.1371/journal.pcbi.1009610)
Supplement: S1 Table — (ZIP) [file pcbi.1009610.s001.zip › prior data/data20.csv]

t	O2	CO2	P
0	0.0341046	0.0009	1018.7
25020	0.046556	0.3631	1016.4
92220	0.0475138	1.17805	1015.6
114480	0.046556	1.4497	1010.2
177000	0.0408092	2.1741	1009.7
200400	0.0427248	2.3552	1005.7
258780	0.0408092	2.98905	1006.5
288840	0.0570918	3.0796	996.4
349020	0.0570918	3.71345	995
376860	0.0427248	4.07565	1001
432780	0.056134	4.25675	990.2
458100	0.0446404	4.80005	999
543480	0.0427248	5.4339	1002.8
609540	0.041767	5.9772	997.8
630060	0.041767	5.9772	993.6
697200	0.036978	6.61105	1003.9
721380	0.0446404	6.7016	996.5
787680	0.036978	7.15435	990
863640	0.0379358	7.6071	996.8
