# Supplementary material for: Robust dynamic experiments for the precise estimation of respiration and fermentation parameters of fruit and vegetables
Source: PLoS Comput Biol. 2022 Jan 12;18(1):e1009610. doi: 10.1371/journal.pcbi.1009610 (PMC8789162; doi:10.1371/journal.pcbi.1009610)
Supplement: S1 Table — (ZIP) [file pcbi.1009610.s001.zip › prior data/data21.csv]

t	O2	CO2	P
0	19.27918	0.3631	1014.8
57360	16.88468	2.80795	997.5
82800	15.54376	3.71345	989.8
150060	11.9999	6.1583	980.8
174120	10.85054	6.97325	975.9
237960	7.78558	9.14645	966.2
263160	6.58833	9.9614	964.3
316140	4.280032	11.50075	964.9
344880	3.28392	12.22515	964.7
401880	1.60777	13.5834	968.2
430380	0.9497614	13.85505	969.1
485400	0.1768168	14.8511	975.3
514260	0.1126442	15.2133	980.6
580260	0.032189	16.2999	997.9
605100	0.0283578	16.57155	1002
