# Supplementary material for: Robust dynamic experiments for the precise estimation of respiration and fermentation parameters of fruit and vegetables
Source: PLoS Comput Biol. 2022 Jan 12;18(1):e1009610. doi: 10.1371/journal.pcbi.1009610 (PMC8789162; doi:10.1371/journal.pcbi.1009610)
Supplement: S1 Table — (ZIP) [file pcbi.1009610.s001.zip › prior data/data22.csv]

t	O2	CO2	P
0	20.1412	0.27255	1013.3
57360	17.17202	2.62685	997.1
82800	15.8311	3.6229	988.7
150060	12.19146	6.06775	974.7
174120	11.13788	6.7016	967.6
237960	7.97714	8.96535	955.5
263160	6.722422	9.87085	949.3
316140	4.126784	11.5913	940.6
344880	2.967846	12.4968	935.4
401880	1.013934	14.03615	929.9
430380	0.3520942	14.4889	928
485400	0.0274	15.48495	935.5
514260	0.0274	16.1188	941.2
580260	0.0274	17.47705	958.4
605100	0.0274	17.9298	963
