# Supplementary material for: Robust dynamic experiments for the precise estimation of respiration and fermentation parameters of fruit and vegetables
Source: PLoS Comput Biol. 2022 Jan 12;18(1):e1009610. doi: 10.1371/journal.pcbi.1009610 (PMC8789162; doi:10.1371/journal.pcbi.1009610)
Supplement: S1 Table — (ZIP) [file pcbi.1009610.s001.zip › prior data/data23.csv]

t	O2	CO2	P
0	20.1412	0.27255	1014.6
57360	17.65092	2.26465	1005.8
82800	16.59734	3.0796	998.7
150060	13.62816	5.16225	990.7
174120	12.76614	5.7961	987.8
237960	10.37164	7.51655	986.3
263160	9.327638	8.24095	983.8
316140	7.25879	9.5992	985.9
344880	6.30099	10.3236	985.6
401880	4.48117	11.68185	988.5
430380	3.638306	12.1346	988.3
485400	2.316542	13.13065	986.6
514260	1.75144	13.49285	986.7
580260	0.7582014	14.3078	992.3
605100	0.4995954	14.57945	992.5
