# Supplementary material for: Robust dynamic experiments for the precise estimation of respiration and fermentation parameters of fruit and vegetables
Source: PLoS Comput Biol. 2022 Jan 12;18(1):e1009610. doi: 10.1371/journal.pcbi.1009610 (PMC8789162; doi:10.1371/journal.pcbi.1009610)
Supplement: S1 Table — (ZIP) [file pcbi.1009610.s001.zip › prior data/data25.csv]

t	O2	CO2	P
0	19.94964	0.27255	1014.7
57360	16.98046	2.80795	998.9
82800	15.63954	3.6229	990.4
150060	11.9999	6.24885	976.4
174120	10.94632	7.0638	969.6
237960	7.78558	9.32755	958.5
263160	6.530862	10.23305	952.3
316140	3.992692	12.04405	943.5
344880	2.872066	13.0401	938.4
401880	1.004356	14.4889	933
430380	0.3511364	14.8511	931.2
485400	0.0274	15.9377	938.9
514260	0.0274	16.75265	944.1
580260	0.0274	17.83925	961.2
605100	0.0274	18.4731	965.5
