# Supplementary material for: Robust dynamic experiments for the precise estimation of respiration and fermentation parameters of fruit and vegetables
Source: PLoS Comput Biol. 2022 Jan 12;18(1):e1009610. doi: 10.1371/journal.pcbi.1009610 (PMC8789162; doi:10.1371/journal.pcbi.1009610)
Supplement: S1 Table — (ZIP) [file pcbi.1009610.s001.zip › prior data/data26.csv]

t	O2	CO2	P
0	0.14648	0.0004	982.3
22380	0.077054	1.0919	985.7
85260	0.0651524	4.03895	1005.4
109260	0.0611852	5.0213	1008.6
171900	0.0492836	7.75005	1025.8
200760	0.0502754	8.84155	1031.3
260820	0.0473	11.1337	1045.7
286980	0.0473	11.89775	1053.4
347340	0.0473	13.9716	1053.3
371760	0.0473	14.6265	1011.1
459360	0.0473	17.35525	1034.3
