# Supplementary material for: Robust dynamic experiments for the precise estimation of respiration and fermentation parameters of fruit and vegetables
Source: PLoS Comput Biol. 2022 Jan 12;18(1):e1009610. doi: 10.1371/journal.pcbi.1009610 (PMC8789162; doi:10.1371/journal.pcbi.1009610)
Supplement: S1 Table — (ZIP) [file pcbi.1009610.s001.zip › prior data/data27.csv]

t	O2	CO2	P
0	0.1454882	0.0004	982.2
22380	0.072095	1.0919	985.1
85260	0.0681278	3.60235	1002.5
109260	0.0582098	4.47555	1006.2
171900	0.0532508	6.87685	1022.7
200760	0.052259	7.96835	1027.8
260820	0.0492836	10.0422	1042.2
286980	0.0492836	10.80625	1050.4
347340	0.0473	12.77095	1051.9
371760	0.0492836	13.42585	1003.5
459360	0.0492836	16.04545	1026.8
