# Supplementary material for: Robust dynamic experiments for the precise estimation of respiration and fermentation parameters of fruit and vegetables
Source: PLoS Comput Biol. 2022 Jan 12;18(1):e1009610. doi: 10.1371/journal.pcbi.1009610 (PMC8789162; doi:10.1371/journal.pcbi.1009610)
Supplement: S1 Table — (ZIP) [file pcbi.1009610.s001.zip › prior data/data28.csv]

t	O2	CO2	P
0	0.14648	0.0004	982.2
22380	0.0740786	0.98275	984.8
85260	0.0711032	3.4932	1001.5
109260	0.0601934	4.3664	1004.7
171900	0.0562262	6.87685	1020.2
200760	0.0552344	7.8592	1024.8
260820	0.0532508	9.93305	1037.9
286980	0.0512672	10.6971	1045.2
347340	0.0482918	12.6618	1050
371760	0.0482918	13.3167	1050.3
459360	0.0473	15.718	1030
