# Supplementary material for: Robust dynamic experiments for the precise estimation of respiration and fermentation parameters of fruit and vegetables
Source: PLoS Comput Biol. 2022 Jan 12;18(1):e1009610. doi: 10.1371/journal.pcbi.1009610 (PMC8789162; doi:10.1371/journal.pcbi.1009610)
Supplement: S1 Table — (ZIP) [file pcbi.1009610.s001.zip › prior data/data29.csv]

t	O2	CO2	P
0	0.1425128	0.0004	983.1
22380	0.0681278	0.76445	984.4
85260	0.0661442	2.8383	998.5
109260	0.0542426	3.60235	1001.1
171900	0.052259	5.4579	1012.6
200760	0.0512672	6.3311	1016.1
260820	0.0492836	7.96835	1027.1
286980	0.0473	8.62325	1033.2
347340	0.0473	10.0422	1038.4
371760	0.0473	10.6971	1039.1
459360	0.0473	12.55265	1057.7
