# Supplementary material for: Robust dynamic experiments for the precise estimation of respiration and fermentation parameters of fruit and vegetables
Source: PLoS Comput Biol. 2022 Jan 12;18(1):e1009610. doi: 10.1371/journal.pcbi.1009610 (PMC8789162; doi:10.1371/journal.pcbi.1009610)
Supplement: S1 Table — (ZIP) [file pcbi.1009610.s001.zip › prior data/data3.csv]

t	O2	CO2	P
0	7.814314	0.0009	1013.4
62700	6.58833	0.99695	999.6
89040	5.889136	1.4497	994.2
176340	4.663152	2.3552	989.1
234060	3.599994	3.35125	980.3
263040	3.245608	3.35125	976.6
321300	2.431478	3.89455	968.8
353700	2.13456	4.1662	963.6
405900	1.55988	4.5284	958.4
438300	1.22465	4.7095	954.2
495300	0.6518856	5.4339	949.5
519900	0.4315916	5.52445	948.4
577500	0.0781634	5.7961	946.2
602400	0.0379358	5.9772	944.4
670020	0.0283578	6.42995	946.9
692280	0.0274	6.61105	945.6
754860	0.0274	7.15435	946.9
778140	0.0283578	7.2449	945.3
836640	0.0293156	7.6071	947.1
