# Supplementary material for: Robust dynamic experiments for the precise estimation of respiration and fermentation parameters of fruit and vegetables
Source: PLoS Comput Biol. 2022 Jan 12;18(1):e1009610. doi: 10.1371/journal.pcbi.1009610 (PMC8789162; doi:10.1371/journal.pcbi.1009610)
Supplement: S1 Table — (ZIP) [file pcbi.1009610.s001.zip › prior data/data30.csv]

t	O2	CO2	P
0	0.1425128	0.0004	983.5
22380	0.0691196	0.8736	986.7
85260	0.0661442	3.2749	1003.6
109260	0.0552344	4.1481	1007.6
171900	0.0512672	6.44025	1023.1
200760	0.0502754	7.4226	1028.9
260820	0.0482918	9.49645	1043.1
286980	0.0473	10.15135	1051.4
347340	0.0473	12.2252	1031.4
371760	0.0473	12.8801	1034.8
459360	0.0473	15.39055	1060.2
