# Supplementary material for: Robust dynamic experiments for the precise estimation of respiration and fermentation parameters of fruit and vegetables
Source: PLoS Comput Biol. 2022 Jan 12;18(1):e1009610. doi: 10.1371/journal.pcbi.1009610 (PMC8789162; doi:10.1371/journal.pcbi.1009610)
Supplement: S1 Table — (ZIP) [file pcbi.1009610.s001.zip › prior data/data31.csv]

t	O2	CO2	P
0	20.23698	0.09145	1004.4
28860	18.32138	1.8119	991.2
91380	14.20284	4.43785	971.2
116160	12.67036	5.52445	962.3
178080	8.877472	7.87875	947.3
202440	7.479084	8.78425	940.9
262200	4.308766	11.13855	928.8
290760	2.958268	12.1346	922.7
351840	0.659548	13.85505	915.7
377220	0.2055508	14.57945	915.9
433380	0.0274	15.7566	928.7
456240	0.0274	16.2999	933.5
518820	0.0274	17.83925	950.4
