# Supplementary material for: Robust dynamic experiments for the precise estimation of respiration and fermentation parameters of fruit and vegetables
Source: PLoS Comput Biol. 2022 Jan 12;18(1):e1009610. doi: 10.1371/journal.pcbi.1009610 (PMC8789162; doi:10.1371/journal.pcbi.1009610)
Supplement: S1 Table — (ZIP) [file pcbi.1009610.s001.zip › prior data/data32.csv]

t	O2	CO2	P
0	20.23698	0.09145	1005.5
28860	18.60872	1.54025	993.3
91380	14.96908	3.9851	977.2
116160	13.53238	4.8906	969.2
178080	10.18008	7.15435	958.4
202440	8.254902	7.9693	953.1
262200	6.023228	10.1425	944.5
290760	4.691886	10.95745	938.7
351840	2.239918	12.6779	933
377220	1.397054	13.31175	929.5
433380	0.2112976	14.39835	930.2
456240	0.080079	15.12275	933.2
518820	0.0274	16.39045	947.9
