# Supplementary material for: Robust dynamic experiments for the precise estimation of respiration and fermentation parameters of fruit and vegetables
Source: PLoS Comput Biol. 2022 Jan 12;18(1):e1009610. doi: 10.1371/journal.pcbi.1009610 (PMC8789162; doi:10.1371/journal.pcbi.1009610)
Supplement: S1 Table — (ZIP) [file pcbi.1009610.s001.zip › prior data/data33.csv]

t	O2	CO2	P
0	20.23698	0.09145	1004.8
28860	18.2256	1.72135	990
91380	13.9155	4.5284	969
116160	12.19146	5.615	959.1
178080	8.26448	8.05985	946
202440	6.2531	9.0559	939.1
262200	3.494636	11.4102	928.1
290760	2.13456	12.3157	922
351840	0.2448206	14.03615	920.6
377220	0.056134	14.76055	924.8
433380	0.0274	16.02825	940.5
456240	0.0274	16.75265	945.2
518820	0.0274	18.38255	963.1
