# Supplementary material for: Robust dynamic experiments for the precise estimation of respiration and fermentation parameters of fruit and vegetables
Source: PLoS Comput Biol. 2022 Jan 12;18(1):e1009610. doi: 10.1371/journal.pcbi.1009610 (PMC8789162; doi:10.1371/journal.pcbi.1009610)
Supplement: S1 Table — (ZIP) [file pcbi.1009610.s001.zip › prior data/data34.csv]

t	O2	CO2	P
0	20.23698	0.09145	1004.1
28860	18.32138	1.6308	990.4
91380	14.20284	4.25675	970.2
116160	12.57458	5.16225	960.5
178080	8.906206	7.6071	948.1
202440	7.172588	8.24095	957.8
262200	4.91218	10.23305	956.5
290760	3.609572	11.13855	949.2
351840	1.521568	12.58735	952.5
377220	0.8683484	13.0401	952.4
433380	0.036978	14.1267	956.2
456240	0.0274	14.8511	958.2
518820	0.0274	16.02825	970.9
