# Supplementary material for: Robust dynamic experiments for the precise estimation of respiration and fermentation parameters of fruit and vegetables
Source: PLoS Comput Biol. 2022 Jan 12;18(1):e1009610. doi: 10.1371/journal.pcbi.1009610 (PMC8789162; doi:10.1371/journal.pcbi.1009610)
Supplement: S1 Table — (ZIP) [file pcbi.1009610.s001.zip › prior data/data35.csv]

t	O2	CO2	P
0	20.42854	0.09145	1005.3
28860	18.2256	1.8119	991.8
91380	13.81972	4.5284	972.7
116160	12.09568	5.70555	963.9
178080	8.101654	8.24095	952.1
202440	6.119008	9.237	946.7
262200	3.341388	11.5913	938.6
290760	2.010046	12.6779	934.1
351840	0.1394626	14.1267	936.3
377220	0.036978	14.76055	942.9
433380	0.0274	16.2999	967.5
456240	0.0274	17.0243	970.7
518820	0.0274	18.74475	988.1
