# Supplementary material for: Robust dynamic experiments for the precise estimation of respiration and fermentation parameters of fruit and vegetables
Source: PLoS Comput Biol. 2022 Jan 12;18(1):e1009610. doi: 10.1371/journal.pcbi.1009610 (PMC8789162; doi:10.1371/journal.pcbi.1009610)
Supplement: S1 Table — (ZIP) [file pcbi.1009610.s001.zip › prior data/data36.csv]

t	O2	CO2	P
0	0.0592016	0.0004	1006.4
24000	0.067136	1.3102	1012.6
85800	0.067136	4.25725	1034.4
109620	0.0631688	5.34875	1038.9
172620	0.0542426	8.0775	1057.1
197280	0.057218	8.84155	1059.6
261000	0.0502754	11.24285	1015.9
285120	0.0601934	12.11605	1020.6
371580	0.057218	14.8448	1039.1
432420	0.0542426	16.91865	1050.1
