# Supplementary material for: Robust dynamic experiments for the precise estimation of respiration and fermentation parameters of fruit and vegetables
Source: PLoS Comput Biol. 2022 Jan 12;18(1):e1009610. doi: 10.1371/journal.pcbi.1009610 (PMC8789162; doi:10.1371/journal.pcbi.1009610)
Supplement: S1 Table — (ZIP) [file pcbi.1009610.s001.zip › prior data/data37.csv]

t	O2	CO2	P
0	0.0562262	0.0004	1007.6
24000	0.0651524	1.20105	1014.4
85800	0.062177	4.3664	1037.8
109620	0.0601934	5.6762	1042.7
172620	0.0552344	8.40495	1052.3
197280	0.0532508	9.49645	1053.4
261000	0.0492836	12.0069	1057.8
285120	0.0492836	12.98925	1057.5
371580	0.0859802	15.9363	1072.7
432420	0.0552344	18.44675	1028.2
