# Supplementary material for: Robust dynamic experiments for the precise estimation of respiration and fermentation parameters of fruit and vegetables
Source: PLoS Comput Biol. 2022 Jan 12;18(1):e1009610. doi: 10.1371/journal.pcbi.1009610 (PMC8789162; doi:10.1371/journal.pcbi.1009610)
Supplement: S1 Table — (ZIP) [file pcbi.1009610.s001.zip › prior data/data38.csv]

t	O2	CO2	P
0	0.0532508	0.0004	1011.4
24000	0.0542426	1.0919	1019.1
85800	0.0512672	4.3664	1044.2
109620	0.0502754	5.56705	1050
172620	0.0532508	8.18665	1071.9
197280	0.0482918	9.3873	1022.5
261000	0.0512672	11.89775	1044.5
285120	0.0473	12.98925	1049.3
371580	0.0473	16.1546	1084
432420	0.0473	18.66505	1038.6
