# Supplementary material for: Robust dynamic experiments for the precise estimation of respiration and fermentation parameters of fruit and vegetables
Source: PLoS Comput Biol. 2022 Jan 12;18(1):e1009610. doi: 10.1371/journal.pcbi.1009610 (PMC8789162; doi:10.1371/journal.pcbi.1009610)
Supplement: S1 Table — (ZIP) [file pcbi.1009610.s001.zip › prior data/data39.csv]

t	O2	CO2	P
0	0.0532508	0.0004	1007
24000	0.052259	1.5285	1016.2
85800	0.0482918	5.34875	1046.7
109620	0.0473	6.7677	1054
172620	0.0473	10.0422	1035.7
197280	0.0473	11.24285	1042.8
261000	0.0473	14.1899	1068.4
285120	0.0473	15.2814	1016.4
371580	0.0473	19.2108	1060.6
432420	0.0473	21.6121	1074.4
