# Supplementary material for: Robust dynamic experiments for the precise estimation of respiration and fermentation parameters of fruit and vegetables
Source: PLoS Comput Biol. 2022 Jan 12;18(1):e1009610. doi: 10.1371/journal.pcbi.1009610 (PMC8789162; doi:10.1371/journal.pcbi.1009610)
Supplement: S1 Table — (ZIP) [file pcbi.1009610.s001.zip › prior data/data4.csv]

t	O2	CO2	P
0	7.823892	0.0009	1005.8
62700	6.320146	1.17805	994.5
89040	5.668842	1.54025	988.1
176340	4.00227	2.7174	981
234060	2.9008	3.4418	972.4
263040	2.460212	3.71345	969.3
321300	1.598192	4.25675	962.3
353700	1.22465	4.61895	956.9
405900	0.6470966	5.0717	953
438300	0.3501786	5.16225	951.4
495300	0.0982772	5.615	955.9
519900	0.0973194	5.7961	958.5
577500	0.0312312	6.24885	961.7
602400	0.032189	6.42995	960.7
670020	0.0293156	6.8827	963.1
692280	0.0293156	7.15435	961.6
754860	0.0302734	7.6071	963.2
778140	0.036978	7.51655	961.9
836640	0.0408092	7.9693	963.9
