# Supplementary material for: Robust dynamic experiments for the precise estimation of respiration and fermentation parameters of fruit and vegetables
Source: PLoS Comput Biol. 2022 Jan 12;18(1):e1009610. doi: 10.1371/journal.pcbi.1009610 (PMC8789162; doi:10.1371/journal.pcbi.1009610)
Supplement: S1 Table — (ZIP) [file pcbi.1009610.s001.zip › prior data/data40.csv]

t	O2	CO2	P
0	0.0601934	0.0004	1007.4
24000	0.0830048	1.20105	1012
85800	0.077054	4.47555	1031.3
109620	0.072095	5.6762	1033.4
172620	0.0641606	8.5141	1043.6
197280	0.0592016	9.6056	1043.8
261000	0.0552344	12.11605	1047.8
285120	0.052259	12.98925	1044.9
371580	0.0473	16.1546	1053.8
432420	0.0473	18.3376	1046
