# Supplementary material for: Robust dynamic experiments for the precise estimation of respiration and fermentation parameters of fruit and vegetables
Source: PLoS Comput Biol. 2022 Jan 12;18(1):e1009610. doi: 10.1371/journal.pcbi.1009610 (PMC8789162; doi:10.1371/journal.pcbi.1009610)
Supplement: S1 Table — (ZIP) [file pcbi.1009610.s001.zip › prior data/data41.csv]

t	O2	CO2	P
0	19.85386	0.182	1006.6
22260	17.84248	1.90245	997.4
84420	12.67036	5.70555	980.5
108300	10.5632	7.2449	974.7
166380	6.454238	10.3236	971.2
196680	4.452436	11.5913	970.5
256560	1.914266	13.85505	976.6
282780	1.262962	14.8511	982.2
340680	0.539823	16.481	1000.5
365760	0.353052	17.11485	1008.2
