# Supplementary material for: Robust dynamic experiments for the precise estimation of respiration and fermentation parameters of fruit and vegetables
Source: PLoS Comput Biol. 2022 Jan 12;18(1):e1009610. doi: 10.1371/journal.pcbi.1009610 (PMC8789162; doi:10.1371/journal.pcbi.1009610)
Supplement: S1 Table — (ZIP) [file pcbi.1009610.s001.zip › prior data/data42.csv]

t	O2	CO2	P
0	19.85386	0.182	1007.2
22260	17.65092	1.8119	994.9
84420	11.90412	6.06775	972.2
108300	9.490464	7.51655	962.9
166380	4.86429	10.95745	947.6
196680	2.642194	12.58735	941.3
256560	0.5005532	15.0322	947.1
282780	0.2199178	16.2999	957
340680	0.051345	18.38255	984.1
365760	0.0302734	19.28805	996.3
