# Supplementary material for: Robust dynamic experiments for the precise estimation of respiration and fermentation parameters of fruit and vegetables
Source: PLoS Comput Biol. 2022 Jan 12;18(1):e1009610. doi: 10.1371/journal.pcbi.1009610 (PMC8789162; doi:10.1371/journal.pcbi.1009610)
Supplement: S1 Table — (ZIP) [file pcbi.1009610.s001.zip › prior data/data43.csv]

t	O2	CO2	P
0	19.75808	0.09145	1006.9
22260	17.36358	1.993	995.2
84420	11.13788	6.42995	969.5
108300	8.69549	8.1504	959.2
166380	3.772398	11.5913	943.2
196680	1.693972	13.0401	940
256560	0.2409894	15.30385	952.9
282780	0.1097708	16.57155	961.7
340680	0.060923	18.4731	984.2
365760	0.0331468	19.3786	995.6
