# Supplementary material for: Robust dynamic experiments for the precise estimation of respiration and fermentation parameters of fruit and vegetables
Source: PLoS Comput Biol. 2022 Jan 12;18(1):e1009610. doi: 10.1371/journal.pcbi.1009610 (PMC8789162; doi:10.1371/journal.pcbi.1009610)
Supplement: S1 Table — (ZIP) [file pcbi.1009610.s001.zip › prior data/data44.csv]

t	O2	CO2	P
0	19.94964	0.09145	1008
22260	18.12982	1.6308	1001
84420	13.34082	5.34335	984
108300	11.42522	6.7016	976.1
166380	7.35457	9.87085	963.5
196680	5.180364	11.31965	957.1
256560	2.010046	13.7645	950.4
282780	1.090558	14.67	949.6
340680	0.26685	16.481	963.1
365760	0.1365892	17.2054	970.6
