# Supplementary material for: Robust dynamic experiments for the precise estimation of respiration and fermentation parameters of fruit and vegetables
Source: PLoS Comput Biol. 2022 Jan 12;18(1):e1009610. doi: 10.1371/journal.pcbi.1009610 (PMC8789162; doi:10.1371/journal.pcbi.1009610)
Supplement: S1 Table — (ZIP) [file pcbi.1009610.s001.zip › prior data/data45.csv]

t	O2	CO2	P
0	19.94964	0.09145	1007.3
22260	17.7467	1.72135	997.4
84420	12.09568	5.88665	975
108300	9.98852	7.426	965.5
166380	5.34319	10.77635	949.3
196680	3.101938	12.04405	941.6
256560	0.4708614	14.4889	939
282780	0.142336	15.7566	946.7
340680	0.0274	17.65815	971.4
365760	0.0274	18.4731	981.4
