# Supplementary material for: Robust dynamic experiments for the precise estimation of respiration and fermentation parameters of fruit and vegetables
Source: PLoS Comput Biol. 2022 Jan 12;18(1):e1009610. doi: 10.1371/journal.pcbi.1009610 (PMC8789162; doi:10.1371/journal.pcbi.1009610)
Supplement: S1 Table — (ZIP) [file pcbi.1009610.s001.zip › prior data/data46.csv]

t	O2	CO2	P
0	0.0379358	0.3631	1010.5
22320	0.032189	2.08355	1024.2
84900	0.0312312	5.34335	1055.3
108300	0.0274	6.42995	1061.2
166620	0.0274	8.8748	1081.5
196680	0.0274	9.68975	1085.4
257040	0.0274	11.9535	1077.4
285180	0.0274	12.94955	1059.9
341640	0.0274	14.67	1073.9
