# Supplementary material for: Robust dynamic experiments for the precise estimation of respiration and fermentation parameters of fruit and vegetables
Source: PLoS Comput Biol. 2022 Jan 12;18(1):e1009610. doi: 10.1371/journal.pcbi.1009610 (PMC8789162; doi:10.1371/journal.pcbi.1009610)
Supplement: S1 Table — (ZIP) [file pcbi.1009610.s001.zip › prior data/data47.csv]

t	O2	CO2	P
0	0.0341046	0.182	1005.5
22320	0.032189	2.08355	1016.8
84900	0.0274	5.7961	1051.1
108300	0.0274	7.0638	1056.5
166620	0.0274	9.50865	1077.6
196680	0.0274	10.59525	1082.8
257040	0.0274	12.94955	1063.6
285180	0.0274	13.85505	1045.9
341640	0.0274	15.66605	1062.2
