# Supplementary material for: Robust dynamic experiments for the precise estimation of respiration and fermentation parameters of fruit and vegetables
Source: PLoS Comput Biol. 2022 Jan 12;18(1):e1009610. doi: 10.1371/journal.pcbi.1009610 (PMC8789162; doi:10.1371/journal.pcbi.1009610)
Supplement: S1 Table — (ZIP) [file pcbi.1009610.s001.zip › prior data/data48.csv]

t	O2	CO2	P
0	0.0312312	0.27255	1005.6
22320	0.0274	2.26465	1018.4
84900	0.0274	6.3394	1058.3
108300	0.0274	7.51655	1066.9
166620	0.0274	9.9614	1093.2
196680	0.0274	11.048	1102.4
257040	0.0274	13.31175	1091.5
285180	0.0274	14.3078	1081.8
341640	0.0274	16.02825	1099.9
