# Supplementary material for: Robust dynamic experiments for the precise estimation of respiration and fermentation parameters of fruit and vegetables
Source: PLoS Comput Biol. 2022 Jan 12;18(1):e1009610. doi: 10.1371/journal.pcbi.1009610 (PMC8789162; doi:10.1371/journal.pcbi.1009610)
Supplement: S1 Table — (ZIP) [file pcbi.1009610.s001.zip › prior data/data49.csv]

t	O2	CO2	P
0	0.032189	0.09145	1007.9
22320	0.0283578	1.8119	1019.6
84900	0.0274	5.16225	1050.8
108300	0.0274	6.3394	1057.6
166620	0.0274	8.5126	1080.3
196680	0.0274	9.5992	1085.2
257040	0.0274	11.7724	1077.3
285180	0.0274	12.6779	1048.1
341640	0.0274	14.4889	1065.4
