# Supplementary material for: Robust dynamic experiments for the precise estimation of respiration and fermentation parameters of fruit and vegetables
Source: PLoS Comput Biol. 2022 Jan 12;18(1):e1009610. doi: 10.1371/journal.pcbi.1009610 (PMC8789162; doi:10.1371/journal.pcbi.1009610)
Supplement: S1 Table — (ZIP) [file pcbi.1009610.s001.zip › prior data/data5.csv]

t	O2	CO2	P
0	7.795158	0.0009	1014.1
62700	6.272256	1.17805	999.7
89040	5.63053	1.6308	994.7
176340	4.117206	2.7174	997.1
234060	3.063626	3.35125	992.4
263040	2.670928	3.6229	990.8
321300	1.866376	4.25675	987.8
353700	1.492834	4.5284	984.4
405900	0.9296476	4.98115	981
438300	0.621236	5.16225	979.1
495300	0.1863948	5.615	979.7
519900	0.1011506	5.88665	976.3
577500	0.0523028	6.24885	981.2
602400	0.0580496	6.5205	981.8
670020	0.046556	6.7016	986.9
692280	0.0455982	6.8827	985.6
754860	0.0360202	7.6071	988.5
778140	0.0388936	7.6071	987.5
836640	0.0484716	7.87875	991.4
