# Supplementary material for: Robust dynamic experiments for the precise estimation of respiration and fermentation parameters of fruit and vegetables
Source: PLoS Comput Biol. 2022 Jan 12;18(1):e1009610. doi: 10.1371/journal.pcbi.1009610 (PMC8789162; doi:10.1371/journal.pcbi.1009610)
Supplement: S1 Table — (ZIP) [file pcbi.1009610.s001.zip › prior data/data50.csv]

t	O2	CO2	P
0	0.0350624	0.182	1006
22320	0.0427248	1.90245	1016.4
84900	0.0379358	5.4339	1043
108300	0.0341046	6.61105	1047.4
166620	0.0274	8.96535	1064.4
196680	0.0274	10.1425	1068.9
257040	0.0274	12.40625	1053.6
285180	0.0274	13.4023	1043.6
341640	0.0274	15.2133	1056.2
