# Supplementary material for: Robust dynamic experiments for the precise estimation of respiration and fermentation parameters of fruit and vegetables
Source: PLoS Comput Biol. 2022 Jan 12;18(1):e1009610. doi: 10.1371/journal.pcbi.1009610 (PMC8789162; doi:10.1371/journal.pcbi.1009610)
Supplement: S1 Table — (ZIP) [file pcbi.1009610.s001.zip › prior data/data6.csv]

t	O2	CO2	P
0	0.0341046	0.0009	1012.9
62640	0.046556	1.0875	1011.4
88440	0.0398514	1.4497	1010
176640	0.0475138	2.7174	1017.6
233940	0.0475138	3.0796	1015.5
262260	0.0388936	3.804	1007.7
320700	0.0475138	4.5284	1006.1
353520	0.0388936	5.0717	1003.6
405720	0.0446404	5.615	1002.8
