# Supplementary material for: Robust dynamic experiments for the precise estimation of respiration and fermentation parameters of fruit and vegetables
Source: PLoS Comput Biol. 2022 Jan 12;18(1):e1009610. doi: 10.1371/journal.pcbi.1009610 (PMC8789162; doi:10.1371/journal.pcbi.1009610)
Supplement: S1 Table — (ZIP) [file pcbi.1009610.s001.zip › prior data/data7.csv]

t	O2	CO2	P
0	0.0350624	0.0009	1009.6
62640	0.0455982	1.0875	1011.8
88440	0.051345	1.54025	1007.4
176640	0.0484716	2.62685	1014.1
233940	0.0408092	3.35125	1009.9
262260	0.0484716	3.6229	1001.6
320700	0.0455982	4.25675	998.3
353520	0.0455982	4.61895	995.1
405720	0.0446404	5.2528	993.9
