# Supplementary material for: Robust dynamic experiments for the precise estimation of respiration and fermentation parameters of fruit and vegetables
Source: PLoS Comput Biol. 2022 Jan 12;18(1):e1009610. doi: 10.1371/journal.pcbi.1009610 (PMC8789162; doi:10.1371/journal.pcbi.1009610)
Supplement: S1 Table — (ZIP) [file pcbi.1009610.s001.zip › prior data/data8.csv]

t	O2	CO2	P
0	0.0350624	0.0009	1010.2
62640	0.041767	0.99695	1009.3
88440	0.0388936	1.35915	1008.4
176640	0.041767	2.44575	1014.8
233940	0.0398514	3.17015	1011.6
262260	0.0398514	3.4418	1004.7
320700	0.041767	4.1662	1003.2
353520	0.0379358	4.61895	1000.6
405720	0.0379358	5.16225	999.6
