# Supplementary material for: Robust dynamic experiments for the precise estimation of respiration and fermentation parameters of fruit and vegetables
Source: PLoS Comput Biol. 2022 Jan 12;18(1):e1009610. doi: 10.1371/journal.pcbi.1009610 (PMC8789162; doi:10.1371/journal.pcbi.1009610)
Supplement: S1 Table — (ZIP) [file pcbi.1009610.s001.zip › prior data/data9.csv]

t	O2	CO2	P
0	0.0341046	0.0009	1012
62640	0.0398514	0.99695	1014.7
88440	0.0408092	1.35915	1011.1
176640	0.0398514	2.5363	1018.5
233940	0.0379358	3.2607	1014.6
262260	0.0388936	3.6229	1015.6
320700	0.036978	4.1662	1011.8
353520	0.041767	4.5284	1007.6
405720	0.036978	5.16225	1007.6
