# Supplementary material for: Robust dynamic experiments for the precise estimation of respiration and fermentation parameters of fruit and vegetables
Source: PLoS Comput Biol. 2022 Jan 12;18(1):e1009610. doi: 10.1371/journal.pcbi.1009610 (PMC8789162; doi:10.1371/journal.pcbi.1009610)
Supplement: S1 Table — (ZIP) [file pcbi.1009610.s001.zip › prior data/jar info.csv]

weight	volume	temperature
524.41	0.001153	1
579.53	0.001220	1
490.78	0.001205	1
567.43	0.001135	1
561.19	0.001305	1
323.79	0.000782	1
312.95	0.000758	1
287.85	0.000859	1
308.89	0.000859	1
313.91	0.000781	1
449.16	0.001238	1
432.31	0.001268	1
444.88	0.001284	1
465.45	0.001254	1
449.23	0.001239	1
219.62	0.000851	1
216.39	0.000889	1
209.1	0.000861	1
196.87	0.000949	1
187.29	0.000979	1
413.42	0.001319	10
390.39	0.001341	10
395.57	0.001307	10
386.77	0.001437	10
377.22	0.001487	10
392.19	0.001321	10
392.36	0.001292	10
386.98	0.001322	10
353.8	0.001480	10
369.39	0.001516	10
455.87	0.001242	10
461.48	0.001427	10
468.06	0.001227	10
466.22	0.001236	10
468.9	0.001396	10
439.66	0.001259	10
439.73	0.001259	10
446.21	0.001288	10
438.83	0.001264	10
439.23	0.001426	10
304.17	0.001427	20
289.82	0.001441	20
304.84	0.001397	20
270.75	0.001552	20
275.3	0.001588	20
304.29	0.001393	20
279.8	0.001417	20
298.15	0.001434	20
316.04	0.001517	20
309.74	0.001554	20
