# Supplementary material for: Robust dynamic experiments for the precise estimation of respiration and fermentation parameters of fruit and vegetables
Source: PLoS Comput Biol. 2022 Jan 12;18(1):e1009610. doi: 10.1371/journal.pcbi.1009610 (PMC8789162; doi:10.1371/journal.pcbi.1009610)
Supplement: S1 Table — (ZIP) [file pcbi.1009610.s001.zip › prior data/README.txt]

This folder contains respiration and fermentation data of pear fruit for 50 jars.
The folder also contains an additional file "jar info" with the weight of the pears inside each jar, the volume of each jar and the temperature inside each jar.

The units are:
t (seconds)
O2 (volume percentage)
CO2 (volume percentage)
P (mili bar)

weight (gram)
volume (cubic metre)
temperature (degrees Celsius)
