# Supplementary material for: Robust dynamic experiments for the precise estimation of respiration and fermentation parameters of fruit and vegetables
Source: PLoS Comput Biol. 2022 Jan 12;18(1):e1009610. doi: 10.1371/journal.pcbi.1009610 (PMC8789162; doi:10.1371/journal.pcbi.1009610)
Supplement: S2 Table — (ZIP) [file pcbi.1009610.s002.zip › Markov-chain.csv]

V_m_O2	K_m_O2	K_mn_CO2	r_q	V_mf_CO2	K_mf_O2
0.29933147758884043	4.714579150564625	109.06204724006554	0.6398325947665547	0.1312694718306344	0.1894435908493707
0.291711501484983	4.710540033849446	147.1240081086454	0.637962088368176	0.13710929820886825	0.17762370422435395
0.288470798682695	4.165839082991814	119.23921544719313	0.6291594349468368	0.13209216475978894	0.20942886352010495
0.29527658876751833	4.49192407107064	86.26657021886574	0.6487967855712803	0.13602188427665085	0.1659245004657347
0.29907503550800185	4.959092215658854	161.13702634162888	0.6254702196012621	0.13632176747815586	0.2180366301737806
0.28046301497545856	4.3059911158291255	301.05726681998624	0.643400990765528	0.13917661616684207	0.19735246505300622
0.2904632510519433	4.285550028058402	118.5523807998459	0.6333765830207979	0.1353486154763044	0.15741637373646541
0.2889180629551155	4.539337139162592	138.88748981564248	0.6313284741446163	0.134494964360051	0.19721465807856156
0.2732421320355015	4.317699659119447	352.7808175125455	0.6480799970562551	0.1325887437734455	0.15857725597715336
0.2922052421571342	4.346291581585709	141.96126727970992	0.6246241833958326	0.1316938618082074	0.2053263812872592
0.27208215237638345	4.3606182119564165	734.1919614531423	0.6288266368203792	0.13397807704814652	0.1898671632087723
0.28311063490541694	4.175627702383032	133.86614141684305	0.6240780393536883	0.14071657855758005	0.16761847595052098
0.2869592824281265	4.669308509673519	182.25904035418674	0.6247050437620304	0.13696931375663976	0.20282346560285766
0.2781622102365426	4.120512024918992	154.14683236136776	0.6500801061154121	0.14168581911721653	0.19152155572368593
0.28316148716136735	4.2666301185455175	146.67356591326785	0.6387096322033542	0.13180756669311464	0.1791406561668615
0.28039557827410305	4.028406517831063	109.6644590327223	0.6139797771832336	0.1422094126720633	0.19705267615620048
0.27821961198212103	4.178304129934232	221.47053789204082	0.6533291465545183	0.13291018688562192	0.16055878555526967
0.2836864143607754	4.173969872915113	144.82837581040909	0.637427089420263	0.13483491517474647	0.18741773640636675
0.3004577243567863	5.047062283467447	127.7141513209927	0.6353063635789951	0.14279930575122418	0.17988073483733438
0.2818765941976396	4.450279662240216	296.3744878608707	0.6423296264332392	0.1346222975629321	0.20404952050160005
0.2832853309107725	4.452259335958109	244.4987008574897	0.6341852433899414	0.1307908496052087	0.20440469992454208
0.29052089490473704	4.404030481818005	122.39534836897258	0.6363449878685057	0.13501476961454945	0.16372041305223098
0.28782317353801756	4.340598096443207	109.99425449326777	0.61127033324559	0.13353692986733146	0.1893941042121012
0.2773378297039616	4.4194935478818165	239.77310137014535	0.6430201108990338	0.13627332438009038	0.16248537425562307
0.2882995828548988	4.23637970533407	132.62343190718573	0.6271644477015854	0.13834833246015887	0.18376259433632036
0.29409813860111483	4.802803083516565	192.20524104637002	0.6269172180816279	0.1326106851327109	0.206731572486692
0.2871548909798051	4.711264544990242	197.88863939715355	0.6337721495775244	0.13171634810256835	0.2109791544643137
0.28060606394129695	4.071795386811203	151.71694509612522	0.6519390873265438	0.13801387675858026	0.16375392060762506
0.2789766956686887	4.375877524691253	160.68674970547528	0.646048189696363	0.13728488202187547	0.19912968361404354
0.28789254590172825	4.623475869312041	188.53618759502956	0.6508306849892851	0.13463155183053652	0.14029982779325875
0.2750059598996339	4.368052140955189	372.53626213043634	0.6288262558084552	0.136739387941452	0.22821882644746566
0.2843152261083763	4.5480738619981524	179.05818449557003	0.6411412036593943	0.13586609830169258	0.20258429873980713
0.281770091647413	4.324980087964508	145.52661900424428	0.6409368340447442	0.13585026958850702	0.17687099427971048
0.2898346123522099	4.833782744646329	118.97081014228853	0.6290270377410683	0.14098882680561406	0.19166705762849964
0.28775060876316494	4.92268060833556	233.8874024393498	0.6431968193773459	0.13492799152715487	0.2104957503253876
0.27784772000542995	4.3843977968837216	254.45132026473377	0.6431462166998297	0.13179341776789935	0.1529856148183141
0.28365915144862214	4.456926766286037	113.4337490292605	0.6397899842362945	0.1351307185139405	0.1846349450154907
0.2899739538130496	5.3334940925000325	401.55744465489033	0.6508931065193916	0.1353022692226584	0.1838100019387607
0.29469461797512386	5.097835139900763	189.11269518491181	0.6269010333056423	0.13431808284492897	0.22149273903087208
0.2840712437315505	4.416340124790167	229.014701023194	0.6543978147990177	0.1330220099647226	0.1687714441134339
0.28676327392121725	4.344353471776536	141.80155723720029	0.6410451329526826	0.1326018617682015	0.19998202017856823
0.2898160800915501	4.730643023658627	185.1344093655553	0.6398985440949917	0.13626034003406878	0.21751873694452606
0.2835834770934383	4.92126862310278	357.90524107716567	0.6373022929523426	0.13964314990716287	0.20347802165211573
0.27768445129577535	4.840372010435988	2083.610196496763	0.6270497740116587	0.13781141125726767	0.22893743308594966
0.2835909951733195	4.3411034464228555	150.00992941554483	0.63782086323763	0.1357124244247117	0.1657361445349352
0.27429392115374523	4.1143907229156795	176.8636768047379	0.6392533995182287	0.13139529486666526	0.2342208916666919
0.2806629239079064	4.495939365455715	221.12824652305696	0.634133172450742	0.13518694267739045	0.1598774261416574
0.2829649143755924	4.457408592982405	241.4161608681445	0.6432748927328209	0.13664985634686122	0.1792277942996561
0.29043440873218473	4.311305416805307	95.38848981405633	0.6236813522574869	0.13482434377209912	0.19960210339441462
0.2838946808881991	4.488306192988779	175.10771485991333	0.640158880696609	0.12897870881384668	0.20753941908479784
0.2809089344182621	4.4620540842477165	272.97636925679086	0.6596011600789269	0.1323022206378384	0.17483370002167675
0.2899650749211155	4.3499471062514505	103.62308572791412	0.6263199982845261	0.13712970868052585	0.2047329506098578
0.2915546544483832	4.481863685754269	126.64310793953308	0.6447238022677984	0.13757214142870722	0.18966274298270236
0.28341495121293364	4.430406702676905	195.3359773841849	0.6413790437750986	0.13575477915730508	0.17106896707904398
0.27302271086675106	3.9218792406888365	188.50646614516617	0.6273588498102066	0.13480745776902076	0.17998297328525106
0.2778769676372193	4.521746070208333	1234.9625474046563	0.650115389816818	0.1398580222262175	0.18874960188329956
0.2821282485380257	4.151448433188068	136.8918797845908	0.6421308280435084	0.1365361294083152	0.1725699728036882
0.2830534912897126	4.63475319135383	187.17925672237592	0.6262394759587769	0.13569424499261562	0.20397813330672285
0.2851883909674393	4.410633660483597	156.2230260541825	0.6380276993080461	0.1326641274255039	0.19932942512346236
0.2815744324719108	4.434250871270474	245.84816345813013	0.6303216414299548	0.135184347865662	0.17478126065064542
0.2898469989737709	4.481564392997962	148.95898902106381	0.6577459890371965	0.1377102187761903	0.1824217384013897
0.2823630825525899	4.464325206718044	224.65920442230103	0.6406939051139908	0.13520619430138944	0.15986939323843158
0.2812806112115565	4.410950902311218	257.60067219426224	0.6407460323519657	0.13787501896224788	0.16334891689372708
0.2893852749482699	3.9865029722958716	101.61628729942085	0.6392525953777048	0.13560909699676763	0.18906383267793517
0.2822479954138122	4.5747663816455555	363.8728267444135	0.6416489771852785	0.13075114220580605	0.19613567932096443
0.2887199332811114	4.571839747443866	136.10174305361033	0.6247769815293297	0.13792654790933262	0.2510703445581295
0.2809132273208713	4.327571987180855	166.30871175865684	0.6352439208655543	0.13655499524606932	0.19966353389331354
0.2715068086096569	4.39696969366745	332.24615992193515	0.6398114429566267	0.13571388151098568	0.186958400264429
0.2990422324556027	4.853663333132764	106.60828513923107	0.6421856523838677	0.13779219067736398	0.17963186830380481
0.28201892241488935	4.527192331881702	258.6993311664441	0.6440966472727505	0.13783726488362724	0.1704311044089583
0.28690780917122766	4.521181266551095	152.5087023631678	0.6284020818856708	0.13630815562962878	0.185229514468476
0.30502011671089424	4.687255074105217	80.77458550446393	0.6292475554996014	0.1327748630557777	0.19180587465603513
0.289867203688116	4.486667428609958	95.3244985541887	0.6360328336866687	0.13216968185665814	0.20454131042729437
0.2861056557961241	4.469592645330977	166.75652273816007	0.6301114034697923	0.13394943957073888	0.19430815519757558
0.2896217563542372	4.854330730065603	221.95388643370745	0.6508950688278938	0.1369298281974399	0.1683688179553557
0.2866863531925639	4.757570337088552	191.16615865944044	0.6395949471533129	0.13498678078206192	0.18868588411697165
0.28774495500079444	4.579192214385564	151.31649440890496	0.6315224999006034	0.13276890320363133	0.19906937286660928
0.2804039594964114	4.538401268131444	6798.6014068279965	0.6303158945423192	0.13419360512864012	0.2008011775654342
0.2805463115637084	4.351924638647939	189.15705106590013	0.6310793029132836	0.13874771816253897	0.20742910958514035
0.2817373617744819	4.555695931313723	375.00945483669875	0.6378572594805854	0.13639440593640037	0.19195242183902664
0.27925318230914253	4.652017243677383	274.3280174830009	0.608093526714457	0.13203394776299246	0.207013039015774
0.26017666491867464	4.071576136121763	411.8708714236609	0.6430795170874537	0.13263254692901366	0.19871073688520788
0.309289457059766	4.936978613841958	87.60869684998517	0.6135420982787662	0.13132244514027938	0.23427933264385273
0.27567276450430295	4.579616508883735	790.1362746258557	0.6426517778120224	0.13551736782003013	0.16887706767479072
0.2788842838484876	4.279875752956004	199.99037905231785	0.636936530728545	0.1401229827305028	0.1890247477508331
0.29072040950401434	4.887026326376607	166.98731604510974	0.6276045774077842	0.13488221982348716	0.2272968977026599
0.2835630338549709	4.710860399707727	279.7097322705254	0.6301745788057268	0.13495372553813312	0.20592518914061914
0.28735976002543884	4.058322393259909	78.71086452156705	0.6348149781314008	0.132478860469657	0.16824087933607998
0.28719886079070034	4.641364310356124	169.44864812845597	0.6379254717835166	0.13383026772434445	0.18445194729895853
0.27616309532456074	3.9496811273793906	118.9441342079337	0.6332422899058056	0.13435026689665291	0.17751961243712586
0.2709620759731501	4.472697655571218	1823.3345611749844	0.650836543775289	0.13671469820335952	0.2064495281920709
0.2962053748758623	4.640666742574171	110.9036103834289	0.6397117167252853	0.1392935784570112	0.1681198602630281
0.2769245664768545	3.98332664375161	139.48757423230887	0.6481562203678557	0.1382111555621819	0.15265087466941027
0.2868311369045372	4.496698088416429	117.95210091600673	0.6271064125977244	0.13360301871298969	0.19702549099678204
0.282035539809927	4.397183070093066	407.5539235253647	0.6238234052104827	0.13990983746859112	0.2169625687478059
0.2711356816640983	4.288337853233304	610.9792024579644	0.6430586743844795	0.1347155715587119	0.16347478306569624
0.2796159481133285	3.8970206055993435	95.56493225604905	0.6352325332003989	0.13383880031049	0.18164400516738716
0.2759337815648106	4.205290877372066	271.55121101749285	0.6489449229226775	0.13531962812880635	0.19041703762066697
0.27056056049823773	4.4790159713103	3476.692879316557	0.6348250450766155	0.140205469861517	0.18886912242408324
0.2873782290368298	4.0195142832828274	105.69346841069446	0.6212302699133058	0.13456680887317732	0.16681230296566382
