# Supplementary material for: Robust dynamic experiments for the precise estimation of respiration and fermentation parameters of fruit and vegetables
Source: PLoS Comput Biol. 2022 Jan 12;18(1):e1009610. doi: 10.1371/journal.pcbi.1009610 (PMC8789162; doi:10.1371/journal.pcbi.1009610)
Supplement: S3 Table — (ZIP) [file pcbi.1009610.s003.zip › Sigma-points.csv]

V_m_O2	K_m_O2	K_mn_CO2	r_q	V_mf_CO2	K_mf_O2
0.2829441198364682	4.43162682876228	182.48150473362566	0.6367224744637896	0.13571051528117703	0.1868561498139487
0.29651946512580174	4.724531316919872	121.33904327599811	0.6334997720914601	0.13540757748809562	0.19479511134773725
0.5758486079940606	4.884270222494077	471.3879313476595	0.6353687346920288	0.13597546867456256	0.19811051666707744
0.2857054828193497	4.4282682163407046	124.66204222269646	0.6384053593584501	0.13599236655205985	0.1847096982078817
0.27972141746413876	4.430273088990519	139.60840901060953	0.6512051305062115	0.1357876915511164	0.17303659037448
0.28264118204338684	4.431891782155665	173.55510671194816	0.636799650733729	0.14042194050435236	0.18243891754630576
0.29088308137025676	4.442881195615408	299.9799780592184	0.6229029150243208	0.13129328301353407	0.2128882623386411
0.2693687745471347	4.138722340604687	367.830373936372	0.6399451768361191	0.13601345307425844	0.17891718828016018
-0.009960368321124069	3.9789834350304827	113.13983607113123	0.6380762142355504	0.1354455618877915	0.17560178296082
0.28018275685358673	4.434985441183855	340.3297291346115	0.6350395895691291	0.13542866401029421	0.18900260142001574
0.2861668222087977	4.432980568534041	263.35731682579734	0.6222398184213677	0.13563333901123767	0.20067570925341743
0.2832470576295496	4.431361875368895	192.37590623750648	0.6366452981938502	0.1309990900580017	0.19127338208159167
0.2750051583026797	4.420372461909151	131.12245100226457	0.6505420339032584	0.14012774754882	0.16082403728925632
